# Supplementary material for: Intracellular Diversity of WNV within Circulating Avian Peripheral Blood Mononuclear Cells Reveals Host-Dependent Patterns of Polyinfection
Source: Pathogens. 2023 May 26;12(6):767. doi: 10.3390/pathogens12060767 (PMC10300861; doi:10.3390/pathogens12060767)
Supplement: Supplementary file 1 [file pathogens-12-00767-s001.zip]

Archive with 1 entries (1 files):
- pathogens-2341594-supplementary.pdf
